# Supplementary material for: Six Weeks of Aerobic Exercise in Untrained Men With Overweight/Obesity Improved Training Adaptations, Performance and Body Composition Independent of Oat/Potato or Milk Based Protein-Carbohydrate Drink Supplementation
Source: Front Nutr. 2021 Feb 15;8:617344. doi: 10.3389/fnut.2021.617344 (PMC7917245; doi:10.3389/fnut.2021.617344)
Supplement: Supplementary file 1 [file Presentation_1.ZIP]

Archive with 8 entries (8 files):
- Original image CytC 4.jpg
- Original image GLUT 4.jpg
- Original image GS.jpg
- Original image HK II.jpg
- Original image IR.jpg
- Original image IRS1.jpg
- Original image PDH.jpg
- Original image SDHA.jpg
